# Supplementary material for: Non-Coding, RNAPII-Dependent Transcription at the Promoters of rRNA Genes Regulates Their Chromatin State in S. cerevisiae
Source: Noncoding RNA. 2021 Jul 11;7(3):41. doi: 10.3390/ncrna7030041 (PMC8293398; doi:10.3390/ncrna7030041)
Supplement: Supplementary file 1 [file ncrna-07-00041-s001.zip]

Archive with 1 entries (1 files):
- ncrna-1262953-supplementary.pdf
